# Supplementary material for: GTP binding controls complex formation by the human ROCO protein MASL1
Source: FEBS J. 2013 Nov 28;281(1):261–74. doi: 10.1111/febs.12593 (PMC3995007; doi:10.1111/febs.12593)
Supplement: Supplementary file 1 — Fig. S1. Nucleotide binding regulates complex formation. Fig. S2. Representative fluorescence spectra of purified wild type and K422A MASL1 in the presence and absence of 6 m GdHCl using an excitation wavelength of 280 nm. Fig. S3. SEC analysis of wild type MASL1 in the presence of 200 µm GTP or GMppCp. Fig. S4. FACS analysis quantification. [file febs0281-0261-sd1.zip]

Archive with 1 entries (1 files):
- febs12593-sup-0002-FigS1-S4.pdf
